# Supplementary material for: Improving heterologous membrane protein production in Escherichia coli by combining transcriptional tuning and codon usage algorithms
Source: PLoS One. 2017 Sep 13;12(9):e0184355. doi: 10.1371/journal.pone.0184355 (PMC5597330; doi:10.1371/journal.pone.0184355)
Supplement: S1 Appendix — (TXT) [file pone.0184355.s004.txt]

>GR-wt
ATGTTGATGACCGTATTTTCTTCTGCACCTGAACTTGCCCTTCTCGGATCAACCTTTGCCCAGGTCGATCCTTCAAACTTATCGGTCTCAGATTCGCTGACCTATGGTCAGTTCAATCTGGTTTACAACGCTTTCTCGTTTGCCATCGCGGCAATGTTCGCATCTGCCCTCTTCTTCTTCAGCGCTCAGGCACTCGTCGGTCAACGATACCGGTTGGCCTTGCTTGTTTCAGCAATTGTTGTGAGTATCGCTGGGTACCACTACTTTCGGATCTTCAATAGTTGGGATGCTGCCTACGTTCTGGAGAATGGCGTGTATTCCCTGACTAGCGAAAAATTCAACGACGCCTACCGCTATGTGGATTGGCTGTTGACCGTGCCTCTGTTGCTGGTGGAGACAGTGGCAGTGCTGACGTTGCCTGCAAAGGAGGCAAGACCCTTGCTGATCAAACTGACGGTGGCTTCAGTTCTGATGATTGCCACGGGCTACCCCGGCGAGATTTCTGACGACATTACGACTCGCATCATCTGGGGTACGGTCAGCACGATTCCCTTCGCCTACATCCTCTATGTGTTGTGGGTCGAACTGTCCAGGTCCCTTGTCCGCCAGCCCGCTGCTGTACAAACCCTGGTCCGCAACATGCGGTGGCTGCTGTTGCTCTCCTGGGGTGTTTACCCGATCGCATACCTTCTACCCATGCTTGGAGTATCCGGTACGTCCGCGGCTGTCGGCGTTCAGGTTGGCTATACGATCGCAGACGTGCTGGCGAAGCCTGTATTTGGTCTTCTAGTCTTCGCGATTGCACTCGTGAAAACAAAAGCAGATCAAGAAAGCAGTGAACCACATGCCGCAATAGGTGCTGCTGCAAATAAATCGGGAGGCAGTCTTATCTCC
>GR-ha
ATGTTAATGACCGTATTTTCATCAGCTCCCGAACTTGCGCTTTTAGGATCAACCTTTGCGCAGGTTGACCCCTCAAACCTATCGGTTTCAGACTCGCTGACCTACGGGCAGTTTAATCTGGTATATAACGCTTTTTCGTTTGCGATTGCAGCTATGTTTGCTTCAGCGTTATTTTTTTTTAGCGCTCAGGCTTTAGTTGGGCAAAGATATCGGTTAGCGTTACTTGTATCAGCTATAGTAGTGTCAATTGCTGGGTATCATTATTTTCGGATTTTTAATTCATGGGACGCTGCGTATGTACTGGAAAATGGCGTGTACTCGCTGACAAGCGAAAAATTTAACGATGCGTATCGCTACGTGGACTGGCTGTTAACCGTGCCCCTGTTACTGGTGGAAACAGTGGCTGTGCTGACTTTACCCGCTAAAGAAGCTAGGCCGTTACTGATTAAACTGACTGTGGCTTCAGTACTGATGATAGCGACTGGCTATCCGGGCGAAATATCAGATGATATAACTACACGCATTATTTGGGGGACTGTTAGCACTATACCGTTTGCGTATATTTTATACGTGTTATGGGTTGAACTGTCGAGATCGCTTGTTCGCCAGCCGGCTGCTGTACAAACCCTGGTTCGCAACATGCGGTGGCTGCTGTTATTATCGTGGGGGGTATATCCGATTGCTTATCTTCTACCGATGCTTGGAGTATCGGGGACTTCGGCAGCTGTTGGCGTACAGGTAGGCTACACTATTGCTGATGTGCTGGCAAAACCCGTATTTGGGCTTCTAGTTTTTGCAATAGCTTTAGTGAAAACAAAAGCTGACCAAGAAAGCTCAGAACCCCACGCGGCTATAGGGGCTGCTGCTAATAAATCGGGAGGCTCACTTATTTCG
>GR-op
ATGCTGATGACCGTTTTTAGCAGCGCACCGGAACTGGCACTGCTGGGTAGCACCTTTGCACAGGTTGATCCGAGCAATCTGAGCGTTAGCGATAGCCTGACCTATGGTCAGTTTAATCTGGTGTATAACGCATTTAGCTTTGCCATTGCAGCAATGTTTGCAAGCGCACTGTTTTTTTTCAGCGCACAGGCACTGGTTGGTCAGCGTTATCGTCTGGCCCTGCTGGTGAGCGCAATTGTTGTTAGCATTGCAGGCTATCATTATTTCCGCATTTTCAATAGCTGGGATGCAGCATATGTTCTGGAAAATGGTGTTTATAGTCTGACCAGCGAGAAATTCAATGATGCCTATCGTTATGTTGATTGGCTGCTGACCGTTCCGCTGCTGCTGGTTGAAACCGTTGCAGTTCTGACCCTGCCTGCAAAAGAAGCACGTCCTCTGCTGATCAAACTGACCGTTGCAAGCGTTCTGATGATTGCAACCGGTTATCCGGGTGAAATTAGTGATGATATTACCACCCGTATTATTTGGGGCACCGTTAGCACCATTCCGTTTGCATATATTCTGTATGTTCTGTGGGTTGAACTGAGCCGTAGCCTGGTTCGTCAGCCTGCAGCCGTTCAGACCCTGGTGCGTAATATGCGTTGGTTACTGCTGCTGAGCTGGGGTGTTTATCCGATTGCATATCTGCTGCCGATGCTGGGTGTGAGCGGCACCAGCGCAGCAGTTGGTGTTCAGGTTGGTTATACCATTGCAGATGTTCTGGCCAAACCGGTGTTTGGTCTGCTGGTTTTTGCAATTGCCCTGGTTAAAACCAAAGCAGATCAAGAAAGCAGCGAACCGCATGCAGCAATTGGTGCAGCAGCAAATAAAAGCGGTGGTAGCCTGATTAGC
>BR-wt
ATGTTGGAGTTATTGCCAACAGCAGTGGAGGGGGTATCGCAGGCCCAGATCACCGGACGTCCGGAGTGGATCTGGCTAGCGCTCGGTACGGCGCTAATGGGACTCGGGACGCTCTATTTCCTCGTGAAAGGGATGGGCGTCTCGGACCCAGATGCAAAGAAATTCTACGCCATCACGACGCTCGTCCCAGCCATCGCGTTCACGATGTACCTCTCGATGCTGCTGGGGTATGGCCTCACAATGGTACCGTTCGGTGGGGAGCAGAACCCCATCTACTGGGCGCGGTACGCTGACTGGCTGTTCACCACGCCGCTGTTGTTGTTAGACCTCGCGTTGCTCGTTGACGCGGATCAGGGAACGATCCTTGCGCTCGTCGGTGCCGACGGCATCATGATCGGGACCGGCCTGGTCGGCGCACTGACGAAGGTCTACTCGTACCGCTTCGTGTGGTGGGCGATCAGCACCGCAGCGATGCTGTACATCCTGTACGTGCTGTTCTTCGGGTTCACCTCGAAGGCCGAAAGCATGCGCCCCGAGGTCGCATCCACGTTCAAAGTACTGCGTAACGTTACCGTTGTGTTGTGGTCCGCGTATCCCGTCGTGTGGCTGATCGGCAGCGAAGGTGCGGGAATCGTGCCGCTGAACATCGAGACGCTGCTGTTCATGGTGCTTGACGTGAGCGCGAAGGTCGGCTTCGGGCTCATCCTCCTGCGCAGTCGTGCGATCTTCGGCGAAGCCGAAGCGCCGGAGCCGTCCGCCGGCGACGGCGCGGCCGCGACCAGCGAC
>BR-ha
ATGCTTGAACTACTTCCCACAGCTGTTGAAGGGGTAAGCCAGGCGCAGATTACCGGACGACCGGAATGGATTTGGCTAGCGCTGGGAACCGCGCTAATGGGACTGGGGACCCTGTACTTTCTGGTTAAGGGGATGGGCGTGAGCGATCCCGACGCTAAAAAGTTTTATGCGATTACCACCCTGGTGCCCGCGATTGCGTTTACCATGTATCTGAGCATGCTGCTGGGGTACGGCCTGACAATGGTACCGTTTGGAGGGGAACAGAACCCGATTTATTGGGCGCGTTATGCTGATTGGCTGTTTACCACCCCGCTGCTTCTTCTAGATCTGGCGCTTCTGGTAGATGCGGACCAGGGAACCATTCTAGCGCTGGTGGGAGCGGATGGCATTATGATTGGGACCGGCCTGGTGGGCGCTCTGACCAAAGTGTATAGCTATCGCTTTGTTTGGTGGGCGATTAGCACCGCTGCGATGCTGTATATTCTGTATGTTCTGTTTTTTGGGTTTACCAGCAAAGCGGAGAGCATGCGCCCGGAAGTGGCTTCGACCTTTAAGGTACTGCGAAACGTAACCGTAGTTCTTTGGTCGGCGTACCCGGTGGTTTGGCTGATTGGCAGCGAGGGAGCGGGAATTGTTCCGCTGAACATTGAAACCCTGCTGTTTATGGTTCTAGATGTTAGCGCGAAAGTGGGCTTTGGGCTGATTCTGCTGCGCTCACGAGCGATTTTTGGCGAGGCGGAGGCGCCGGAACCGTCGGCGGGCGATGGCGCGGCGGCGACCAGCGAT
>BR-op
ATGCTGGAACTGCTGCCGACCGCAGTTGAAGGTGTTAGCCAGGCACAGATTACCGGTCGTCCGGAATGGATTTGGCTGGCACTGGGCACCGCACTGATGGGTCTGGGCACCCTGTATTTTCTGGTTAAAGGTATGGGTGTTAGCGATCCGGATGCCAAAAAATTCTATGCAATTACCACCCTGGTTCCGGCAATTGCATTTACCATGTATCTGAGCATGCTGCTGGGTTATGGTCTGACCATGGTTCCGTTTGGTGGTGAACAGAATCCGATTTATTGGGCACGTTATGCAGATTGGCTGTTTACCACACCTCTGCTGCTGCTGGATCTGGCACTGCTGGTTGATGCAGATCAGGGCACCATTCTGGCCCTGGTTGGTGCCGATGGTATTATGATTGGCACCGGTCTGGTGGGTGCACTGACCAAAGTTTATAGCTATCGTTTTGTTTGGTGGGCAATTAGCACCGCAGCAATGCTGTATATTCTGTATGTTCTGTTTTTTGGCTTCACCAGCAAAGCAGAAAGCATGCGTCCGGAAGTTGCAAGCACCTTTAAAGTTCTGCGTAATGTTACCGTTGTTCTGTGGTCAGCATATCCGGTTGTTTGGCTGATTGGTAGCGAAGGTGCAGGTATTGTTCCGCTGAATATTGAAACCCTGCTGTTTATGGTTCTGGATGTTAGCGCAAAAGTTGGTTTTGGTCTGATTCTGCTGCGTAGCCGTGCAATTTTTGGTGAAGCAGAAGCACCGGAACCGTCAGCCGGTGATGGTGCAGCAGCAACCAGCGAT
>HR-wt
ATGCCAGCACCAGGGAGCGAAGGAATTTGGCTGTGGTTAGGTACAGCGGGCATGTTCCTCGGCATGCTATACTTCATCGCGCGCGGCTGGGGCGAAACTGACGGCCGGCGTCAGAAGTTCTACATCGCGACAATACTGATCACGGCAATCGCGTTCGTGAATTACCTCGCGATGGCGCTTGGCTTCGGCCTGACGTTCATCGAGTTCGGCGGCGAACAACACCCCATCTACTGGGCGCGATACACCGACTGGCTGTTCACAACGCCGTTGCTGCTGTATGACCTCGGACTGCTTGCAGGTGCAGACCGCAACACCATTTACTCGCTCGTCAGCCTCGACGTGCTGATGATCGGTACTGGTGTGGTCGCAACGCTGAGTGCAGGCAGTGGCGTGCTGTCTGCCGGTGCAGAACGGCTGGTCTGGTGGGGTATCAGCACTGCCTTCCTGCTGGTCCTGCTGTACTTCCTGTTCAGTTCGCTGTCTGGCCGGGTTGCAAACCTGCCCAGTGACACGCGAAGCACGTTCAAGACGTTGCGCAACCTCGTCACTGTCGTCTGGCTGGTCTACCCAGTCTGGTGGCTCGTCGGCAGTGAGGGGCTTGGCCTCGTCGGTATCGGAATCGAGACGGCCGGCTTCATGGTCATCGACCTCGTCGCGAAGGTCGGCTTCGGTATCATCCTGCTCCGGAGCCACGGCGTGCTCGACGGCGCGGCCGAGACGACCGGAACTGGCGCAACGCCTGCAGACGAC
>HR-ha
ATGCCTGCTCCTGGGAGCGAGGGAATATGGCTGTGGCTAGGGACTGCGGGCATGTTTCTGGGCATGCTATATTTTATTGCGCGCGGCTGGGGCGAGACAGATGGCCGCCGGCAGAAATTTTATATTGCGACTATACTGATTACCGCTATTGCGTTTGTAAATTATCTGGCGATGGCGCTCGGCTTTGGCCTGACCTTTATTGAATTTGGCGGCGAGCAACATCCAATTTATTGGGCGCGGTATACCGATTGGCTGTTTACTACCCCGCTACTGCTGTACGATCTGGGACTGCTCGCTGGGGCTGATCGCAACACCATATATAGCCTGGTGAGCCTGGATGTACTGATGATTGGGACAGGGGTAGTGGCTACCCTGTCAGCTGGCTCAGGCGTACTGTCAGCGGGGGCTGAGCGCCTGGTGTGGTGGGGGATTAGCACAGCGTTTCTGCTGGTGCTGCTGTATTTTCTGTTTTCAAGCCTGTCAGGCCGCGTAGCTAACCTGCCATCAGATACCCGGAGCACCTTTAAAACCCTACGCAACCTGGTGACAGTGGTGTGGCTGGTGTATCCTGTGTGGTGGCTGGTGGGCTCAGAAGGGCTCGGCCTGGTGGGGATTGGAATTGAAACCGCGGGCTTTATGGTGATTGATCTGGTGGCGAAAGTGGGCTTTGGGATTATTCTGCTGCGCAGCCATGGCGTACTGGATGGCGCGGCGGAAACCACCGGAACAGGCGCTACCCCCGCTGATGAT
>HR-op
ATGCCTGCACCGGGTAGCGAAGGTATTTGGCTGTGGCTGGGCACCGCAGGTATGTTTCTGGGTATGCTGTATTTCATTGCACGTGGTTGGGGTGAAACCGATGGTCGTCGTCAGAAATTCTATATTGCAACCATTCTGATTACCGCGATTGCCTTTGTTAATTATCTGGCAATGGCACTGGGTTTTGGTCTGACCTTTATTGAATTTGGTGGTGAACAGCATCCGATTTATTGGGCACGTTATACCGATTGGCTGTTTACCACACCGCTGCTGCTGTATGACCTGGGTCTGCTGGCAGGCGCAGATCGTAATACCATTTATAGCCTGGTTAGCCTGGATGTTCTGATGATTGGCACCGGTGTTGTTGCAACCCTGAGCGCAGGTAGCGGTGTTCTGAGTGCCGGTGCAGAACGTCTGGTTTGGTGGGGTATTAGCACCGCATTTCTGCTGGTTCTGCTGTACTTTCTGTTTAGCAGCCTGAGCGGTCGTGTTGCAAATCTGCCGAGCGATACCCGTAGCACCTTTAAAACCCTGCGTAATCTGGTTACCGTTGTTTGGCTGGTTTATCCGGTGTGGTGGCTGGTTGGTAGTGAAGGTCTGGGTCTGGTGGGTATTGGTATTGAAACCGCAGGTTTTATGGTTATTGATCTGGTTGCCAAAGTGGGCTTTGGTATTATTCTGCTGCGTAGCCATGGTGTTCTGGATGGTGCAGCAGAAACCACCGGTACAGGTGCAACACCGGCAGATGAT
>LR-wt
ATGATTGTTGACCAATTCGAGGAAGTCCTGATGAAGACGTCACAGCTCTTCCCGCTGCCGACGGCCACCCAATCGGCCCAGCCTACCCATGTGGCGCCTGTGCCCACGGTCCTACCAGACACTCCCATCTACGAGACGGTCGGCGATTCCGGCAGCAAGACGCTCTGGGTGGTCTTCGTGCTCATGCTGATTGCCTCTGCTGCTTTCACTGCCTTGTCATGGAAGATCCCAGTTAACAGGCGTTTGTACCATGTCATCACGACAATCATCACGTTGACTGCTGCTCTTTCTTACTTTGCCATGGCCACTGGCCACGGCGTTGCCCTCAACAAGATTGTCATTCGCACTCAGCATGACCATGTCCCCGACACGTACGAGACCGTATACCGCCAGGTCTACTATGCTCGTTACATTGACTGGGCCATCACCACTCCTCTTCTGCTCCTCGATCTTGGTCTCCTGGCTGGCATGTCCGGTGCCCACATCTTCATGGCCATTGTCGCTGATTTGATCATGGTCTTGACTGGTCTCTTCGCTGCCTTCGGTTCCGAGGGCACTCCCCAGAAGTGGGGCTGGTACACTATTGCCTGCATTGCCTACATCTTCGTTGTCTGGCACCTGGTCCTGAACGGAGGTGCCAACGCCAGGGTCAAGGGCGAGAAGCTCCGATCTTTCTTTGTTGCCATTGGTGCCTACACTCTGATTCTTTGGACCGCCTATCCCATTGTTTGGGGTCTAGCAGATGGTGCCCGCAAGATCGGTGTTGACGGTGAGATCATTGCCTACGCCGTTCTTGACGTCCTTGCCAAGGGTGTCTTTGGTGCATGGCTTCTAGTCACCCACGCCAATCTTCGTGAGAGCGATGTTGAGCTCAACGGCTTCTGGGCCAACGGCCTCAACCGTGAGGGTGCTATTCGCATTGGTGAGGATGACGGTGCT
>LR-ha
ATGATCGTCGATCAGTTTGAAGAAGTGCTGATGAAAACGTCGCAGCTGTTTCCACTGCCAACGGCGACCCAGAGCGCGCAGCCGACCCACGTTGCACCGGTTCCGACGGTGTTACCGGATACGCCGATTTATGAAACGGTGGGCGATAGCGGCAGCAAAACGCTGTGGGTTGTGTTTGTTCTGATGCTGATCGCGAGCGCCGCCTTTACGGCGTTATCGTGGAAAATTCCGGTCAACCGGCGGTTATATCACGTGATTACGACGATTATTACGTTAACGGCCGCCTTAAGCTATTTCGCGATGGCGACGGGCCATGGCGTCGCGCTGAACAAAATCGTGATCCGCACGCAGCACGATCACGTGCCGGATACGTATGAAACCGTATATCGCCAGGTGTATTACGCCCGGTATATCGATTGGGCGATTACCACGCCGTTACTGCTGCTGGATTTAGGTCTGCTGGCCGGCATGAGCGGTGCGCATATTTTTATGGCGATCGTGGCCGATTTAATTATGGTGTTAACGGGTCTGTTTGCCGCGTTTGGTAGCGAAGGCACGCCGCAGAAATGGGGCTGGTATACGATCGCGTGCATCGCGTATATTTTTGTCGTGTGGCATCTGGTGCTGAACGGGGGTGCGAACGCGCGGGTGAAAGGCGAAAAACTGCGGAGCTTTTTCGTCGCGATCGGTGCGTATACGCTGATCTTATGGACCGCGTACCCGATCGTCTGGGGTTTAGCCGATGGTGCGCGCAAAATTGGTGTCGATGGTGAAATTATCGCGTATGCGGTCTTAGATGTGTTAGCGAAAGGTGTGTTCGGTGCCTGGTTATTAGTGACCCATGCGAATTTACGGGAAAGCGATGTCGAACTGAACGGCTTTTGGGCGAACGGCCTGAACCGGGAAGGTGCCATCCGCATCGGTGAAGATGATGGTGCC
>LR-op
ATGATCGTGGATCAGTTTGAAGAGGTTCTGATGAAAACCAGCCAGCTGTTTCCGCTGCCGACCGCAACCCAGAGCGCACAGCCGACCCATGTTGCACCGGTTCCGACCGTTCTGCCGGATACCCCGATTTATGAAACCGTTGGTGATAGCGGTAGCAAAACCCTGTGGGTTGTTTTTGTTCTGATGCTGATTGCAAGCGCAGCATTTACCGCACTGAGCTGGAAAATTCCGGTTAATCGTCGTCTGTATCATGTGATTACCACCATTATTACCCTGACCGCAGCCCTGAGCTATTTCGCAATGGCAACCGGTCATGGTGTTGCACTGAACAAAATTGTTATTCGTACCCAGCATGATCACGTTCCGGATACCTATGAAACAGTTTATCGTCAGGTTTACTATGCCCGTTATATTGATTGGGCAATTACCACACCTCTGCTGCTGCTGGATCTGGGTCTGCTGGCAGGTATGAGCGGTGCACATATCTTTATGGCAATTGTTGCAGATCTGATTATGGTTCTGACCGGTCTGTTTGCAGCATTTGGTAGCGAAGGTACACCGCAGAAATGGGGTTGGTATACAATTGCATGTATCGCCTATATCTTTGTGGTTTGGCATCTGGTTCTGAATGGTGGTGCAAATGCACGTGTTAAAGGTGAAAAACTGCGTAGCTTTTTTGTTGCGATTGGTGCATATACCCTGATTCTGTGGACCGCATATCCGATTGTTTGGGGTCTGGCAGATGGTGCACGTAAAATTGGTGTTGATGGTGAAATTATTGCCTATGCCGTTCTGGATGTTCTGGCAAAAGGTGTTTTTGGTGCATGGCTGCTGGTTACCCATGCAAATCTGCGTGAAAGTGATGTTGAACTGAATGGTTTTTGGGCCAATGGTCTGAATCGTGAAGGTGCAATTCGTATTGGTGAAGATGATGGTGCA
>NORb-wt
ATGGGTGAATATAAAAAACATTGGTGGGGGCTTGTCATTACACTGATTATCGCCTTCATCTTATTAGGTTGGGGCGGTTTTGAGATTTACCGTACCACCCCGCCCATTCCTGATAAGTTCGTTGACTCATCAGGTCAAACTTTAATCACAAAACAAGACATTTTAGACGGTCAATCTGCTTGGCAATCAACAGGTGGTATGCAGTTGGGTTCAGTCTATGGCCACGGTGCGTATCAAGCCCCTGACTGGACAGCCGATTGGTTGCATCGTGAGCTGGTCGCATGGCTTAACATCAAAGCCCAAGCCGATCATGGCAAGGCGTTTGATGAGCTGACCAGCATTGAAAAAATGGGCTTACAACAACAGCTCAAAGAAGAGTACCGTGGCAGTAGCATGGGGTCGGACAACACAGTGATGTTATCCGACACTCGCATAGCAGCGATTAACCAAGTTGCACCTTATTACATTGATTTATATGGCGATACTCCAGAGCTTGCCAGCTCTCGTGAAAGTTTTGCCATGAAAAATAACACATTGCCTGATTTGACGGCTCGTCAAAATCTGGCTCATTTTTATTTTTGGACAGCGTGGACATCGTCCGCCAACCGCCCAGGAACGGTTGCCACTTATACCAACAACTGGCCGCATGAACCTTTAATTGATAATGTGCCTACCGCTGAAAATGTGATGTGGTCCATTGCCAGTGTGGTGTTCTTATTGGCAGGCATTGGTCTTTTGATTTGGGGTTGGGCATTCTTGCACAAACAAGAAGAAGATGACATTAAAGTAACCGTACCAAAACAAGACCCATTAAGCTTAATTGAGCTGACACCCTCACAAAAAGCCTTAGCCAAATACGCCTTTTTGGTGGTGGCGTTGTTTGTGGTGCAGATATTCTTAGGGGGTTTTGTGGCTCACTATACCATTGAAGGTCAAGACTTTTATGGTATTCCTGTGTCTGATTTTATCCCTTATTCTTTGGCTCGTACTTGGCACATTCAATCTGCCTTGTTCTGGATTGCCACCGCCTTTTTGGCAATCGGTTTGTTTGTTACGCCCATCATTCATGGCGGTAAAGACCCCAAATATCAAAAGCTTGGGGTGGATTTGTTATGGGTGGCATTAATCATTGTGGTGGTTGGCTCATACATTGGTCAATACCTTGCCATCGCTCACATCATGCCTGCTCATCTTAACTTTTGGTTTGGTCATCAAGGCTATGAATTTATTGATTTAGGGCGTTTTTGGCAAATCCTAAAATGGGTTGGGGTGTTGTTCTGGCTGGTCTTGATGTTGCGTGGTGTACTGGCTGGCTTTAAAGGTGAAGGCGATAAGAACCTGTTGTTCATCTTTGTTGCTTCTGTGGTTTGTGTGGGCTTATTTTATGGCTCAGGCTTATTCTACGGCGAACATACCCCGATTGCCATCATGGAATACTGGCGTTGGTGGGTGGTGCATTTATGGGTAGAAGGGTTCTTTGAAGTCTTTGCCACCGTGTCCATTGCCTTTATTTTTTATAACTTAGGTTTGGTGAGCAAAAAAATCGCCACAGGCTCTTCAATTGCGTCAGCTGCCTTGTTTTTATTGGGCGGTGTGCCGGGGACATTCCACCACTTATATTTCACAGGCACAACCACGCCAATCATGGCAATCGGTGCGTCATTTAGTGCTTTGGAAGTGGTGCCTTTGATTGTCTTGGGTTATGAAGGTTATGAACACTGGTCAATGCAACGCCATGCCAAATGGATGGAGCGTTTAAAATGGCCCGTGCTGTGCTTTGTTGCCGTGGCATTTTGGAACATGTTGGGTGCAGGTGTGTTTGGCTTTATGATTAACCCACCCATCTCACTGTTTTATCTGCAAGGTCTGAACACCACGCCTGTCCACGCTCACGCAGCTTTATTTGGCGTGTATGGCTTCTTGGCATTGGGCTTTGTGCTGTTGATTGTGCGTTATTTGCGTCCTGAATATCGCTTCAGTGATAAATTGATGAAAACTGGCTTTTGGGGATTAAACCTTGGTCTGTTACTGATGATTTTTACCAGCTTGTTGCCAATTGGTATCTATCAAGCCTATGCGTCTATCACCGAAGGCTTGTGGTATGCCAGAAGTGAAGGCTTCTTACAACAAGACTTTTTAGAAACATTGCGTTGGGTGCGTACCTTTGGTGATGTGGTCTTTATCATCGGTGGCGTGAGCATCGCTTTACAGGTGGTCAAACTGGTATTTGGTCAATCGCCAAAACACCCAAAACATGACACGCCCATCACAGAC
>NORb-ha
ATGGGCGAATATAAAAAACATTGGTGGGGATTAGTCATTACGTTAATTATCGCCTTCATCCTGCTGGGCTGGGGTGGCTTTGAGATTTACCGCACCACCCCTCCAATTCCGGATAAGTTCGTGGACAGCAGCGGCCAGACGCTGATCACGAAACAGGACATTCTGGACGGCCAGTCGGCCTGGCAGAGCACGGGCGGCATGCAACTGGGCAGCGTCTATGGTCACGGCGCTTATCAGGCCCCGGACTGGACGGCCGATTGGCTGCATCGCGAGTTAGTCGCGTGGTTAAATATCAAAGCCCAGGCCGATCATGGTAAGGCTTTTGATGAGTTAACCAGCATTGAAAAAATGGGTCTGCAGCAGCAACTTAAAGAAGAGTACCGCGGTAGCAGCATGGGATCAGACAATACGGTGATGCTGTCAGACACGCGTATAGCGGCTATTAATCAGGTGGCGCCGTATTACATTGATCTGTATGGTGATACGCCGGAGTTAGCCAGCTCGCGCGAAAGCTTTGCCATGAAAAACAATACGCTGCCGGATCTGACTGCCCGCCAGAACTTAGCCCATTTTTATTTTTGGACGGCTTGGACGTCATCAGCCAATCGTCCGGGAACTGTGGCCACGTATACCAATAATTGGCCTCATGAACCGCTGATTGATAACGTGCCGACCGCCGAAAACGTGATGTGGTCAATTGCCAGCGTGGTGTTCCTGCTGGCGGGTATTGGCTTACTGATTTGGGGCTGGGCGTTCCTGCACAAACAGGAAGAAGATGACATTAAAGTCACCGTCCCGAAACAGGACCCGCTGAGCCTGATTGAGTTAACGCCAAGCCAGAAAGCCCTGGCCAAATACGCCTTTCTGGTGGTGGCTCTGTTTGTGGTGCAAATATTCCTGGGAGGCTTTGTGGCCCACTATACCATTGAAGGCCAGGACTTTTATGGCATTCCGGTGTCGGATTTTATCCCGTATTCGCTGGCCCGCACGTGGCACATTCAGTCGGCCCTGTTCTGGATTGCCACCGCCTTTCTGGCGATCGGCCTGTTTGTGACTCCAATCATTCATGGTGGCAAAGACCCAAAATATCAGAAGTTAGGAGTGGATCTGCTGTGGGTGGCGCTGATCATTGTGGTGGTGGGTAGCTACATTGGCCAGTACTTAGCCATCGCCCACATCATGCCGGCCCATTTAAATTTTTGGTTTGGCCATCAGGGTTATGAATTTATTGATCTGGGACGCTTTTGGCAGATCTTAAAATGGGTGGGAGTGCTGTTCTGGTTAGTCCTGATGCTGCGCGGCGTCTTAGCCGGTTTTAAAGGCGAAGGTGATAAGAATTTACTGTTCATCTTTGTGGCCTCGGTGGTGTGCGTGGGTCTGTTTTATGGTAGCGGTCTGTTCTACGGTGAACATACCCCTATTGCCATCATGGAATACTGGCGCTGGTGGGTGGTGCATCTGTGGGTCGAAGGATTCTTTGAAGTCTTTGCCACCGTGTCAATTGCCTTTATTTTTTATAATCTGGGCCTGGTGAGCAAAAAAATCGCCACGGGTTCGAGCATTGCTAGCGCCGCCCTGTTTCTGCTGGGTGGCGTGCCTGGAACGTTCCACCACCTGTATTTCACGGGTACGACCACTCCGATCATGGCGATCGGCGCTAGCTTTAGCGCCCTGGAAGTGGTGCCGCTGATTGTCCTGGGCTATGAAGGCTATGAACACTGGAGCATGCAGCGTCATGCCAAATGGATGGAGCGCCTGAAATGGCCAGTGTTATGTTTTGTGGCCGTGGCGTTTTGGAATATGCTGGGCGCGGGCGTGTTTGGTTTTATGATTAATCCGCCAATCAGCTTATTTTATTTACAGGGCTTAAATACCACTCCGGTCCACGCCCACGCGGCCCTGTTTGGTGTGTATGGTTTCCTGGCGCTGGGTTTTGTGTTACTGATTGTGCGCTATCTGCGCCCGGAATATCGTTTCAGCGATAAACTGATGAAAACGGGTTTTTGGGGACTGAATTTAGGCTTACTGTTAATGATTTTTACCAGCCTGCTGCCGATTGGCATCTATCAGGCCTATGCTTCGATCACCGAAGGTCTGTGGTATGCCCGGAGCGAAGGTTTCCTGCAGCAGGACTTTCTGGAAACGCTGCGCTGGGTGCGCACCTTTGGCGATGTGGTCTTTATCATCGGCGGTGTGAGCATCGCCCTGCAAGTGGTCAAATTAGTCTTTGGCCAGTCACCGAAACACCCGAAACATGACACTCCAATCACGGAC
>NORb-opt
ATGGGTGAGTATAAAAAACATTGGTGGGGTCTGGTGATCACCCTGATTATTGCATTTATTCTGCTGGGTTGGGGTGGCTTTGAAATTTATCGTACCACCCCTCCGATCCCGGATAAATTTGTTGATAGCAGCGGTCAGACCCTGATTACCAAACAGGATATTCTGGATGGTCAGAGCGCATGGCAGAGCACCGGTGGTATGCAGCTGGGTAGCGTTTATGGTCATGGTGCATATCAGGCACCGGATTGGACCGCAGATTGGCTGCATCGTGAACTGGTTGCATGGCTGAATATTAAAGCACAGGCAGATCATGGCAAAGCATTTGATGAACTGACCAGCATTGAAAAAATGGGTCTGCAGCAGCAGCTGAAAGAAGAATATCGCGGTAGCAGCATGGGCAGTGATAATACCGTTATGCTGAGCGATACCCGTATTGCAGCAATTAATCAGGTTGCACCGTATTATATCGATCTGTATGGTGATACACCGGAACTGGCAAGCAGCCGTGAAAGCTTTGCAATGAAAAATAATACCCTGCCGGATCTGACCGCACGTCAGAATCTGGCACATTTTTATTTTTGGACCGCATGGACCAGCAGCGCAAATCGTCCGGGTACAGTTGCAACCTATACCAATAATTGGCCTCATGAACCGCTGATTGATAATGTTCCGACCGCAGAAAATGTGATGTGGTCAATTGCAAGCGTTGTTTTTCTGCTGGCAGGTATTGGTCTGCTGATTTGGGGTTGGGCATTTCTGCATAAACAAGAGGAAGATGACATCAAAGTTACCGTTCCGAAACAGGACCCGCTGAGCCTGATTGAACTGACCCCGAGCCAGAAAGCACTGGCAAAATATGCATTTCTGGTTGTTGCCCTGTTTGTGGTTCAGATTTTTCTGGGTGGTTTTGTTGCCCATTATACCATTGAAGGCCAGGATTTTTATGGTATTCCGGTGAGCGATTTTATTCCGTATAGCCTGGCACGTACCTGGCATATTCAGAGCGCACTGTTTTGGATTGCAACCGCATTTCTGGCAATTGGTCTGTTTGTTACCCCGATTATTCATGGTGGTAAAGATCCGAAATACCAGAAACTGGGTGTTGATCTGCTGTGGGTTGCACTGATTATTGTTGTTGTGGGTAGCTATATTGGTCAGTATCTGGCAATTGCCCATATTATGCCTGCCCATCTGAATTTTTGGTTTGGTCATCAGGGCTATGAGTTTATTGATCTGGGTCGTTTTTGGCAGATTCTGAAATGGGTTGGTGTTCTGTTTTGGCTGGTTCTGATGCTGCGTGGTGTTCTGGCAGGTTTTAAAGGTGAAGGTGATAAAAACCTGCTGTTTATTTTTGTTGCCAGCGTTGTTTGCGTGGGTCTGTTTTATGGTAGTGGCCTGTTTTATGGCGAACATACCCCGATTGCCATTATGGAATATTGGCGTTGGTGGGTTGTTCATCTGTGGGTTGAAGGTTTTTTTGAAGTTTTTGCCACCGTGAGCATTGCCTTTATCTTTTATAATCTGGGCCTGGTGAGCAAAAAAATTGCAACCGGTAGCAGTATTGCAAGCGCAGCACTGTTTCTGCTGGGTGGCGTTCCGGGTACATTTCATCATCTGTATTTTACCGGCACCACCACCCCGATTATGGCAATTGGTGCAAGCTTTAGCGCACTGGAAGTTGTTCCGCTGATTGTTCTGGGTTATGAAGGCTATGAACATTGGAGCATGCAGCGTCATGCAAAATGGATGGAACGTCTGAAATGGCCTGTTCTGTGTTTTGTTGCAGTTGCATTTTGGAATATGCTGGGTGCCGGTGTTTTTGGCTTTATGATTAATCCGCCTATCAGCCTGTTTTATCTGCAGGGTCTGAATACCACACCGGTTCATGCACATGCAGCCCTGTTTGGTGTTTATGGTTTTCTGGCACTGGGTTTTGTGCTGCTGATTGTTCGTTATCTGCGTCCGGAATATCGCTTTAGCGATAAACTGATGAAAACCGGTTTTTGGGGTCTGAATCTGGGTCTGCTGCTGATGATTTTTACCAGCCTGCTGCCGATTGGTATTTATCAGGCATATGCAAGCATTACCGAAGGTCTGTGGTATGCACGTAGCGAAGGTTTTCTGCAGCAGGATTTTCTGGAAACCCTGCGTTGGGTTCGTACCTTTGGTGATGTTGTGTTTATTATTGGTGGTGTTAGCATTGCACTGCAGGTTGTTAAACTGGTTTTTGGTCAGAGCCCGAAACATCCTAAACATGATACCCCGATTACCGAT
>DGGGPs-wt
ATGGGCATAAAAGCATATTTTGAATTAATCAGGTTAAATAATTGTTTGATGGCATCTTTTGGAGCATTTATCGGAGGTTTGATTGCATCTTATTTCAATCTAGAAATGGTTAATAATTTAATCTTCGCATCGATAGTCGTTTTTTTAGTTTGCGGGTTTGGAAATGCATTAAATGACATTTATGATTTAAAAATTGATAGAATAAACAAACCCGAACGGCCAATTCCTTCAAAAAGAATTTCACTAACTAATGCAAGAATATTTTCGTACCTGTTAGTATTTACAGGTTTATGTATATCATTGTTTAACATAACCTGCTTTTTAATGGCAGTTTTAAATTCGATAGTACTCCAACAGTATGCGAGTACGTACAAAAAAAATAAGATAATTGGAAATTTAATTGTGGCCTATTTAACGGGTTCAGTATTTATTTTTGGAGGAATTGCTGTTGGAAATATCGATGTTACAATAATGCTCTTTTTATGCGCATTATTTGCAATGTGGAGTCGAGAAATAATTAAGGACTACGAGGATATCGAAGGGGATATTCAGGAAAAAGTAATTTCAATTCCGATAAAATGCGGTGAAAATTCGATATACATTGCTGCACTTTTACTCGTTTTTGCAGTATTATTAAGTTCTTTACCTTATTTGTTTGGATTTTTCGGAATATATTACCTAATTTCAGTAGTATTTTGTGATCTATTATTCTTAATCGGAATATTCCCTCTCTTAATAAATCCCTCAAGAAGGGGGGCAAAAAATGCTTCAAGAAATATAAAAATAGTAACAAATTTGGTTTTAGTAGCTTTCGTAATTGGATCATTCTTTAAAAAGCTT
>DGGGPs-ha
ATGGGAATCAAAGCGTATTTTGAACTGATACGGCTGAACAACTGCTTAATGGCGTCCTTTGGCGCGTTTATAGGCGGGTTAATTGCGTCCTATTTCAACCTTGAAATGGTGAACAACCTGATATTCGCGTCAATCGTAGTGTTTCTGGTGTGTGGATTTGGCAACGCGCTGAACGACATTTATGATCTGAAAATTGATCGCATCAATAAACCCGAAAGACCGATTCCGAGCAAACGCATTAGCCTTACCAACGCGCGCATCTTTTCATACCTACTGGTTTTTACCGGGCTGTGCATCAGCTTATTTAATATCACTTGTTTTCTGATGGCGGTGCTGAACTCAATCGTTCTTCAGCAGTATGCTTCAACATACAAAAAAAACAAGATCATTGGCAACCTGATTGTAGCTTATCTGACAGGGAGCGTTTTTATTTTTGGCGGCATTGCTGTGGGCAACATAGATGTGACCATCATGCTTTTTCTGTGTGCGCTGTTTGCGATGTGGTCCCGAGAAATCATTAAGGACTACGAGGATATAGAAGGAGATATTCAGGAAAAAGTTATTAGCATTCCCATCAAATGTGGGGAAAACTCAATCTACATTGCTGCGCTGCTGCTTGTGTTTGCGGTTCTGCTGTCATCCCTGCCGTATTTATTTGGCTTTTTCGGCATCTATTACCTTATTAGCGTTGTTTTTTGCGATCTTCTGTTCCTGATAGGCATCTTCCCGCTTCTGATCAACCCCAGCCGCCGGGGAGCGAAAAACGCTAGCCGCAACATCAAAATCGTTACCAACTTAGTGCTGGTTGCTTTCGTTATTGGCAGCTTCTTTAAAAAGCTT
>DGGGPs-op 
ATGGGCATCAAAGCCTATTTTGAACTGATTCGCCTGAATAATTGTCTGATGGCCAGCTTTGGTGCATTTATTGGTGGTCTGATTGCCAGCTATTTTAACCTGGAAATGGTGAACAATCTGATCTTTGCCAGCATTGTTGTTTTTCTGGTTTGCGGTTTTGGTAATGCCCTGAACGATATCTATGATCTGAAAATCGATCGCATCAACAAACCGGAACGTCCGATTCCGAGCAAACGTATTAGCCTGACCAATGCACGTATTTTTAGCTATCTGCTGGTTTTTACCGGTCTGTGCATTAGCCTGTTTAACATTACCTGTTTTCTGATGGCCGTGCTGAATAGCATTGTTCTGCAGCAGTATGCAAGCACCTACAAAAAAAACAAAATCATCGGCAATCTGATTGTGGCATATCTGACCGGTAGCGTTTTTATCTTTGGTGGTATTGCCGTGGGTAATATTGATGTTACCATTATGCTGTTTCTGTGTGCACTGTTTGCAATGTGGTCACGCGAAATCATCAAAGATTATGAAGATATCGAGGGCGACATCCAAGAAAAAGTTATTAGCATTCCGATCAAATGCGGTGAGAACAGCATTTATATCGCAGCACTGCTGCTGGTGTTTGCAGTTCTGCTGAGCAGCCTGCCGTACCTGTTTGGTTTTTTTGGTATTTACTATCTGATCAGCGTGGTGTTTTGTGATCTGCTGTTCCTGATTGGTATTTTTCCGCTGCTGATTAATCCGAGCCGTCGTGGTGCAAAAAATGCAAGCCGTAATATCAAAATTGTGACCAATCTGGTTCTGGTGGCCTTTGTTATTGGTAGCTTTTTCAAAAAGCTT
